# Supplementary material for: Identification of closely related Ixodes species by protein profiling with MALDI-TOF mass spectrometry
Source: PLoS One. 2019 Oct 17;14(10):e0223735. doi: 10.1371/journal.pone.0223735 (PMC6797106; doi:10.1371/journal.pone.0223735)
Supplement: S1 Table — (XLSX) [file pone.0223735.s003.xlsx]

## Sheet: Global
Tick species	Stasis	Engorgment status	Origin	Location	GPS coordinates	Animal	First top hit using 4-legs interrogation	Score	Second top hit using 4-legs interrogation	Score	Delta score between first and second top hit	First top hit using half-idiosoma interrogation	Score	Second top hit using half-idiosoma interrogation	Score	Delta score between first and second top hit	Ident par les pattes	Ident par idiosome
I. ventalloi	Female	Engorged	Animal collected	Ile Tascon (Morbihan-France)		Oryctolagus cuniculus	I. ricinus	1.43	I. acuminatus	0.96	0.47						non
I. ricinus	Nymph	Unengorged	Field collected	Murbach (Alsace-France)	N47.918961 E7.210436		I. ricinus	2.12	I. ventalloi	1.51	0.61	I. ricinus	0.58	I. ventalloi	0.34	0.24	non	non
I. scapularis	Male	Unengorged	Field collected	Rhode-Island (USA)	N41.558356 W-71.853333		I. scapularis	1.8	I. acuminatus	0.95	0.85	I. scapularis	1.44	I. acuminatus	1.32	0.12	non	non
I. uriae	Male	Unengorged	Field collected	Hornoeya (Norway)	N70.388146 E31.150647		I. uriae	2.13	I. ventalloi	0.89	1.24	I. uriae	1.46	D. reticulatus	0.6	0.86	non	non
I. scapularis	Female	Unengorged	Field collected	Rhode-Island (USA)	N41.558356 W-71.853333		I. scapularis	2.09	I. acuminatus	1.33	0.76	I. scapularis	1.47	I. ventalloi	1.09	0.38	non	non
I. ricinus	Nymph	Unengorged	Field collected	Murbach (Alsace-France)	N47.918961 E7.210436		I. ricinus	2.14	I. ventalloi	1.57	0.57	I. ricinus	1.49	I. acuminatus	1.33	0.16	non	non
I. ricinus	Nymph	Engorged	Animal collected	Peronnas (Ain-France)	N46.182035 E5.230915	PHB's cat	I. ricinus	1.78	D. reticulatus	0.86	0.92						non
I. scapularis	Male	Unengorged	Field collected	Rhode-Island (USA)	N41.558356 W-71.853333		I. scapularis	1.94	I. acuminatus	1.45	0.49	I. scapularis	1.56	I. acuminatus	1.19	0.37	oui	non
I. ricinus	Nymph	Engorged	Animal collected	Petite-Camargue (Alsace-France)	N47.615508 E7.541802	Turdus philomelos	I. ricinus	1.8	I. acuminatus	1.13	0.67						oui
I. ricinus	Male	Unengorged	Field collected	Murbach (Alsace-France)	N47.918961 E7.210436		I. ricinus	1.63	I. acuminatus	1	0.63	I. ricinus	1.59	I. ventalloi	1.08	0.51	oui	non
I. ricinus	Nymph	Engorged	Animal collected	Petite-Camargue (Alsace-France)	N47.615508 E7.541802	Turdus merula	I. ricinus	1.81	I. persulcatus	1.29	0.52						oui
I. persulcatus	Nymph	Unengorged	Field collected	Riga (Latrina)	N57.038298 E24.226160		I. persulcatus	2.28	I. ricinus	1.14	1.14	I. persulcatus	1.62	I. acuminatus	1.29	0.33	oui	non
I. ricinus	Nymph	Engorged	Animal collected	Petite-Camargue (Alsace-France)	N47.615508 E7.541802	Turdus merula	I. ricinus	1.83	I. ventalloi	1.17	0.66						oui
I. ricinus	Larvae	Engorged	Animal collected	Petite-Camargue (Alsace-France)	N47.615508 E7.541802	Turdus merula	I. ricinus	1.83	I. persulcatus	1.26	0.57						oui
I. ricinus	Larvae	Engorged	Animal collected	Petite-Camargue (Alsace-France)	N47.615508 E7.541802	Turdus merula	I. ricinus	1.84	I. persulcatus	1.23	0.61						oui
I. uriae	Male	Unengorged	Field collected	Hornoeya (Norway)	N70.388146 E31.150647		I. uriae	1.98	I. ricinus	1.04	0.94	I. uriae	1.65	I. persulcatus	0.98	0.67	oui	non
I. ricinus	Nymph	Engorged	Animal collected	Petite-Camargue (Alsace-France)	N47.615508 E7.541802	Turdus merula	I. ricinus	1.85	I. acuminatus	1.2	0.65						oui
I. ricinus	Nymph	Engorged	Animal collected	Petite-Camargue (Alsace-France)	N47.615508 E7.541802	Turdus merula	I. ricinus	1.85	D. reticulatus	0.99	0.86						oui
I. ricinus	Nymph	Engorged	Animal collected	Petite-Camargue (Alsace-France)	N47.615508 E7.541802	Turdus merula	I. ricinus	1.86	I. persulcatus	1.15	0.71						oui
I. scapularis	Male	Unengorged	Field collected	Rhode-Island (USA)	N41.558356 W-71.853333		I. scapularis	2.02	I. persulcatus	1.57	0.45	I. scapularis	1.66	I. acuminatus	1.44	0.22	oui	non
I. hexagonus	Nymph	Engorged	Animal collected	Nantes (Pays de la Loire-France)	N47.288926 W-1.525766	Erinaceus europaeus	I. hexagonus	1.87	I. ventalloi	0.95	0.92						oui
I. hexagonus	Female	Engorged	Animal collected	Illkirch Graffenstaden (Alsace-France)	N48.525853 E7.710693	Erinaceus europaeus	I. hexagonus	1.87	I. ricinus	1.45	0.42						oui
I. hexagonus	Nymph	Engorged	Animal collected	Nantes (Pays de la Loire-France)	N47.288926 W-1.525766	Erinaceus europaeus	I. hexagonus	1.89	D. reticulatus	0.86	1.03						oui
I. persulcatus	Female	Unengorged	Field collected	Riga (Latrina)	N57.038298 E24.226160		I. persulcatus	2.16	I. acuminatus	1.19	0.97	I. persulcatus	1.68	I. ricinus	1.27	0.41	oui	non
I. ricinus	Nymph	Engorged	Animal collected	Petite-Camargue (Alsace-France)	N47.615508 E7.541802	Turdus merula	I. ricinus	1.91	I. ventalloi	1.03	0.88						oui
I. scapularis	Male	Unengorged	Field collected	Rhode-Island (USA)	N41.558356 W-71.853333		I. scapularis	1.94	I. acuminatus	1.29	0.65	I. scapularis	1.69	I. acuminatus	1.5	0.19	oui	non
I. ricinus	Nymph	Engorged	Animal collected	Petite-Camargue (Alsace-France)	N47.615508 E7.541802	Turdus merula	I. ricinus	1.92	I. ventalloi	1.45	0.47						oui
I. ventalloi	Female	Engorged	Animal collected	Ile Tascon (Morbihan-France)	N47.579586 W-2.730295	Oryctolagus cuniculus	I. ventalloi	1.92	I. ricinus	1.21	0.71						oui
I. ricinus	Nymph	Engorged	Animal collected	Petite-Camargue (Alsace-France)	N47.615508 E7.541802	Turdus merula	I. ricinus	1.93	I. persulcatus	1.42	0.51						oui
I. ventalloi	Female	Engorged	Animal collected	Ile Tascon (Morbihan-France)	N47.579586 W-2.730295	Oryctolagus cuniculus	I. ventalloi	1.93	I. ricinus	1.54	0.39						oui
I. scapularis	Female	Unengorged	Field collected	Rhode-Island (USA)	N41.558356 W-71.853333		I. scapularis	2.04	I. persulcatus	0.86	1.18	I. scapularis	1.74	I. ricinus	1.15	0.59	oui	non
I. scapularis	Male	Unengorged	Field collected	Rhode-Island (USA)	N41.558356 W-71.853333		I. scapularis	1.8	I. acuminatus	0.87	0.93	I. scapularis	1.77	I. acuminatus	1.77	0	oui	non
I. ventalloi	Nymph	Unengorged	Lab breed			Oryctolagus cuniculus	I. ventalloi	1.95	I. persulcatus	1.32	0.63	I. ricinus	1.81	I. ventalloi	1.64	0.17	oui	oui
I. persulcatus	Male	Unengorged	Field collected	Riga (Latrina)	N57.038298 E24.226160		I. persulcatus	2.02	I. ventalloi	1.12	0.9	I. persulcatus	1.81	I. scapularis	1.14	0.67	oui	oui
I. scapularis	Male	Unengorged	Field collected	Rhode-Island (USA)	N41.558356 W-71.853333		I. scapularis	2.11	I. acuminatus	0.94	1.17	I. scapularis	1.81	I. acuminatus	1.32	0.49	oui	oui
I. scapularis	Female	Unengorged	Field collected	Rhode-Island (USA)	N41.558356 W-71.853333		I. scapularis	1.94	I. acuminatus	1.31	0.63	I. scapularis	1.82	I. acuminatus	1.64	0.18	oui	oui
I. persulcatus	Nymph	Unengorged	Field collected	Riga (Latrina)	N57.038298 E24.226160		I. persulcatus	2.11	I. ventalloi	1.32	0.79	I. persulcatus	1.83	I. ricinus	1.7	0.13	oui	oui
I. persulcatus	Nymph	Unengorged	Field collected	Riga (Latrina)	N57.038298 E24.226160		I. persulcatus	2.2	I. acuminatus	1.2	1	I. persulcatus	1.83	I. acuminatus	1.81	0.02	oui	oui
I. persulcatus	Nymph	Unengorged	Field collected	Riga (Latrina)	N57.038298 E24.226160		I. persulcatus	2.05	I. ventalloi	1.22	0.83	I. persulcatus	1.84	I. ricinus	1.59	0.25	oui	oui
I. ventalloi	Female	Engorged	Animal collected	Ile Tascon (Morbihan-France)	N47.579586 W-2.730295	Oryctolagus cuniculus	I. ventalloi	1.98	I. ricinus	1.22	0.76						oui
I. scapularis	Female	Unengorged	Field collected	Rhode-Island (USA)	N41.558356 W-71.853333		I. scapularis	2.12	I. acuminatus	1.3	0.82	I. scapularis	1.89	I. acuminatus	1.46	0.43	oui	oui
I. ventalloi	Nymph	Unengorged	Lab breed			Oryctolagus cuniculus	I. ventalloi	2.14	I. persulcatus	1.14	1	I. ventalloi	1.89	I. ricinus	1.8	0.09	oui	oui
I. scapularis	Male	Unengorged	Field collected	Rhode-Island (USA)	N41.558356 W-71.853333		I. scapularis	2.84	I. acuminatus	1.07	1.77	I. scapularis	1.89	I. acuminatus	1.35	0.54	oui	oui
I. uriae	Male	Unengorged	Field collected	Hornoeya (Norway)	N70.388146 E31.150647		I. uriae	1.74	I. ventalloi	0.93	0.81	I. uriae	1.9	I. vespertillionis	0.71	1.19	oui	oui
I. persulcatus	Female	Unengorged	Field collected	Riga (Latrina)	N57.038298 E24.226160		I. persulcatus	2.1	I. ricinus	1.2	0.9	I. persulcatus	1.9	I. ricinus	1.45	0.45	oui	oui
I. ricinus	Male	Unengorged	Field collected	Murbach (Alsace-France)	N47.918961 E7.210436		I. ricinus	1.84	I. persulcatus	1.05	0.79	I. ricinus	1.92	I. scapularis	1.4	0.52	oui	oui
I. hexagonus	Nymph	Engorged	Animal collected	Nantes (Pays de la Loire-France)	N47.288926 W-1.525766	Erinaceus europaeus	I. hexagonus	2.02	I. acuminatus	1.62	0.4						oui
I. ventalloi	Female	Unengorged	Animal collected	Ile Tascon (Morbihan-France)	N47.579586 W-2.730295	Oryctolagus cuniculus	I. ventalloi	2.23	I. persulcatus	1.37	0.86	I. ventalloi	1.92	I. ricinus	1.7	0.22	oui	oui
I. ricinus	Male	Unengorged	Field collected	Murbach (Alsace-France)	N47.918961 E7.210436		I. ricinus	2.16	I. persulcatus	1.29	0.87	I. ricinus	1.97	I. acuminatus	1.56	0.41	oui	oui
I. persulcatus	Female	Unengorged	Field collected	Riga (Latrina)	N57.038298 E24.226160		I. persulcatus	2.12	I. scapularis	1.08	1.04	I. persulcatus	1.99	I. ricinus	1.81	0.18	oui	oui
I. scapularis	Female	Unengorged	Field collected	Rhode-Island (USA)	N41.558356 W-71.853333		I. scapularis	2.1	I. frontalis	0.89	1.21	I. scapularis	2	I. acuminatus	1.71	0.29	oui	oui
I. persulcatus	Female	Unengorged	Field collected	Riga (Latrina)	N57.038298 E24.226160		I. persulcatus	2.35	I. ricinus	1.25	1.1	I. persulcatus	2.01	I. scapularis	1.24	0.77	oui	oui
I. uriae	Female	Unengorged	Field collected	Hornoeya (Norway)	N70.388146 E31.150647		I. uriae	2.42	I. ricinus	0.88	1.54	I. uriae	2.01	I. acuminatus	0.95	1.06	oui	oui
I. scapularis	Female	Unengorged	Field collected	Rhode-Island (USA)	N41.558356 W-71.853333		I. scapularis	2.03	I. acuminatus	1.01	1.02	I. scapularis	2.03	I. acuminatus	1.74	0.29	oui	oui
I. ventalloi	Female	Engorged	Animal collected	Ile Tascon (Morbihan-France)	N47.579586 W-2.730295	Oryctolagus cuniculus	I. ventalloi	2.04	I. persulcatus	1.29	0.75						oui
I. ricinus	Male	Unengorged	Field collected	Murbach (Alsace-France)	N47.918961 E7.210436		I. ricinus	2.13	I. acuminatus	1.53	0.6	I. ricinus	2.04	I. persulcatus	1.04	1	oui	oui
I. scapularis	Female	Unengorged	Field collected	Rhode-Island (USA)	N41.558356 W-71.853333		I. scapularis	2.14	I. acuminatus	1.16	0.98	I. scapularis	2.04	I. ricinus	1.62	0.42	oui	oui
I. hexagonus	Nymph	Engorged	Animal collected	Nantes (Pays de la Loire-France)	N47.288926 W-1.525766	Erinaceus europaeus	I. hexagonus	2.05	I. frontalis	0.98	1.07						oui
I. hexagonus	Nymph	Engorged	Animal collected	Nantes (Pays de la Loire-France)	N47.288926 W-1.525766	Erinaceus europaeus	I. hexagonus	2.05	I. vespertillonis	1.02	1.03						oui
I. ventalloi	Male	Unengorged	Animal collected	Ile Tascon (Morbihan-France)	N47.579586 W-2.730295	Oryctolagus cuniculus	I. ventalloi	2.15	I. ricinus	1.21	0.94	I. ventalloi	2.05	I. persulcatus	1.36	0.69	oui	oui
I. vespertillionis	Male	Unengorged	Field collected	Grotte de CHANZELLES (Maine et Loire)	N47.512624 W-0.024444		I. vespertillionis	2.45	I. uriae	0.97	1.48	I. vespertillionis	2.06	I. scapularis	0.77	1.29	oui	oui
I. scapularis	Female	Unengorged	Field collected	Rhode-Island (USA)	N41.558356 W-71.853333		I. scapularis	2.07	I. acuminatus	1.3	0.77	I. scapularis	2.07	I. acuminatus	1.28	0.79	oui	oui
I. uriae	Male	Unengorged	Field collected	Hornoeya (Norway)	N70.388146 E31.150647		I. uriae	2.41	D. reticulatus	0.76	1.65	I. uriae	2.07	I. ventalloi	0.77	1.3	oui	oui
I. vespertillionis	Female	Unengorged	Field collected	Saint-Michel le Cloucq (Vendée-France)	N46.494740 W-0.749055		I. vespertillionis	2.19	D. reticulatus	1.02	1.17	I. vespertillionis	2.08	I. scapularis	0.5	1.58	oui	oui
I. ricinus	Female	Unengorged	Field collected	Illkirch Graffenstaden (Alsace-France)	N48.518797 E7.74322		I. ricinus	2.03	I. ventalloi	1.26	0.77	I. ricinus	2.1	I. acuminatus	1.74	0.36	oui	oui
I. ricinus	Female	Unengorged	Field collected	Dannemarie (Alsace-France)	N47.695059 E7.143337		I. ricinus	2.2	I. acuminatus	1.28	0.92	I. ricinus	2.11	I. acuminatus	1.68	0.43	oui	oui
D. reticulatus	Male	Unengorged	Field collected	Dannemarie (Alsace-France)	N47.695059 E7.143337		D. reticulatus	2.23	I. frontalis	1.11	1.12	D. reticulatus	2.11	I. persulcatus	0.81	1.3	oui	oui
D. reticulatus	Female	Unengorged	Field collected	Marboz (Ain-France)	N46.303774 E5.234085		D. reticulatus	2.38	I. uriae	0.82	1.56	I. ricinus	2.12	I. acuminatus	1.64	0.48	oui	oui
I. ventalloi	Male	Unengorged	Animal collected	Ile Tascon (Morbihan-France)	N47.579586 W-2.730295	Oryctolagus cuniculus	I. ventalloi	2.39	I. ricinus	1.4	0.99	I. ventalloi	2.13	I. ricinus	1.37	0.76	oui	oui
I. scapularis	Male	Unengorged	Field collected	Rhode-Island (USA)	N41.558356 W-71.853333		I. scapularis	1.86	I. persulcatus	0.94	0.92	I. scapularis	2.14	I. acuminatus	1.65	0.49	oui	oui
I. hexagonus	Female	Engorged	Animal collected	Illkirch Graffenstaden (Alsace-France)	N48.525853 E7.710693	Erinaceus europaeus	I. hexagonus	2.09	I. vespertillonis	0.93	1.16						oui
I. scapularis	Female	Unengorged	Field collected	Rhode-Island (USA)	N41.558356 W-71.853333		I. scapularis	2.21	I. persulcatus	1.3	0.91	I. scapularis	2.14	I. acuminatus	1.83	0.31	oui	oui
I. ricinus	Female	Unengorged	Field collected	Dannemarie (Alsace-France)	N47.695059 E7.143337		I. ricinus	1.89	I. acuminatus	1.46	0.43	I. ricinus	2.15	I. acuminatus	1.72	0.43	oui	oui
I. ricinus	Nymph	Unengorged	Field collected	Murbach (Alsace-France)	N47.918961 E7.210436		I. ricinus	1.91	I. persulcatus	1.26	0.65	I. ricinus	2.15	I. acuminatus	1.41	0.74	oui	oui
I. ricinus	Female	Unengorged	Field collected	Dannemarie (Alsace-France)	N47.695059 E7.143337		I. ricinus	1.99	I. persulcatus	1.26	0.73	I. ricinus	2.15	I. acuminatus	1.49	0.66	oui	oui
I. scapularis	Female	Unengorged	Field collected	Rhode-Island (USA)	N41.558356 W-71.853333		I. scapularis	2.07	I. acuminatus	1.13	0.94	I. scapularis	2.15	I. acuminatus	1.76	0.39	oui	oui
I. scapularis	Female	Unengorged	Field collected	Rhode-Island (USA)	N41.558356 W-71.853333		I. scapularis	2.21	I. vespertillonis	0.94	1.27	I. scapularis	2.15	I. acuminatus	1.9	0.25	oui	oui
I. uriae	Nymph	Unengorged	Field collected	Hornoeya (Norway)	N70.388146 E31.150647		I. uriae	2.27	I. acuminatus	0.99	1.28	I. uriae	2.16	I. acuminatus	0.91	1.25	oui	oui
I. uriae	Female	Unengorged	Field collected	Hornoeya (Norway)	N70.388146 E31.150647		I. uriae	2.31	I. acuminatus	0.9	1.41	I. uriae	2.16	I. ventalloi	0.73	1.43	oui	oui
I. ricinus	Female	Unengorged	Field collected	Dannemarie (Alsace-France)	N47.695059 E7.143337		I. ricinus	2.15	I. acuminatus	1.53	0.62	I. ricinus	2.21	I. scapularis	1.57	0.64	oui	oui
I. ricinus	Nymph	Unengorged	Field collected	Murbach (Alsace-France)	N47.918961 E7.210436		I. ricinus	2.25	I. persulcatus	1.54	0.71	I. ricinus	2.21	I. acuminatus	1.78	0.43	oui	oui
I. uriae	Nymph	Unengorged	Field collected	Hornoeya (Norway)	N70.388146 E31.150647		I. uriae	2.46	I. hexagonus	0.78	1.68	I. uriae	2.21	I. persulcatus	0.79	1.42	oui	oui
I. scapularis	Female	Unengorged	Field collected	Rhode-Island (USA)	N41.558356 W-71.853333		I. scapularis	2.14	I. vespertillonis	1.15	0.99	I. scapularis	2.22	I. acuminatus	1.6	0.62	oui	oui
I. persulcatus	Male	Unengorged	Field collected	Riga (Latrina)	N57.038298 E24.226160		I. persulcatus	2.16	I. ventalloi	1.39	0.77	I. persulcatus	2.22	I. ricinus	1.49	0.73	oui	oui
I. ricinus	Nymph	Unengorged	Field collected	Murbach (Alsace-France)	N47.918961 E7.210436		I. ricinus	2.02	I. acuminatus	1.48	0.54	I. ricinus	2.24	I. acuminatus	1.85	0.39	oui	oui
I. ricinus	Nymph	Unengorged	Field collected	Murbach (Alsace-France)	N47.918961 E7.210436		I. ricinus	2.03	I. ventalloi	1.48	0.55	I. ricinus	2.24	I. acuminatus	1.94	0.3	oui	oui
I. hexagonus	Female	Engorged	Animal collected	Illkirch Graffenstaden (Alsace-France)	N48.525853 E7.710693	Erinaceus europaeus	I. hexagonus	2.12	I. vespertillonis	0.98	1.14						oui
I. ricinus	Nymph	Unengorged	Field collected	Murbach (Alsace-France)	N47.918961 E7.210436		I. ricinus	2.05	I. persulcatus	1.31	0.74	I. ricinus	2.25	I. acuminatus	1.84	0.41	oui	oui
I. persulcatus	Male	Unengorged	Field collected	Riga (Latrina)	N57.038298 E24.226160		I. persulcatus	2.14	I. scapularis	1.4	0.74	I. persulcatus	2.25	I. ricinus	1.36	0.89	oui	oui
I. scapularis	Female	Unengorged	Field collected	Rhode-Island (USA)	N41.558356 W-71.853333		I. scapularis	2.18	I. acuminatus	1	1.18	I. scapularis	2.25	I. ricinus	1.6	0.65	oui	oui
I. acuminatus	Female	Unengorged	Lab breed				I. acuminatus	2.35	I. persulcatus	1.23	1.12	I. acuminatus	2.25	I. ricinus	1.87	0.38	oui	oui
I. hexagonus	Female	Engorged	Animal collected	Illkirch Graffenstaden (Alsace-France)	N48.525853 E7.710693	Erinaceus europaeus	I. hexagonus	2.13	I. vespertillonis	1.02	1.11						oui
I. persulcatus	Male	Unengorged	Field collected	Riga (Latrina)	N57.038298 E24.226160		I. persulcatus	2.16	I. scapularis	1.01	1.15	I. persulcatus	2.26	I. scapularis	1.47	0.79	oui	oui
D. reticulatus	Male	Unengorged	Field collected	Dannemarie (Alsace-France)	N47.695059 E7.143337		D. reticulatus	2.48	I. uriae	1.1	1.38	D. reticulatus	2.26	I. uriae	0.82	1.44	oui	oui
I. scapularis	Female	Unengorged	Field collected	Rhode-Island (USA)	N41.558356 W-71.853333		I. scapularis	2.28	I. persulcatus	1.29	0.99	I. scapularis	2.29	I. acuminatus	1.8	0.49	oui	oui
I. ricinus	Nymph	Unengorged	Animal collected	Petite-Camargue (Alsace-France)	N47.615508 E7.541802	Turdus merula	I. ricinus	1.71	I. acuminatus	1.41	0.3	I. ricinus	2.3	I. accuminatus	1.88	0.42	oui	oui
I. ricinus	Nymph	Unengorged	Field collected	Murbach (Alsace-France)	N47.918961 E7.210436		I. ricinus	2.03	I. persulcatus	1.2	0.83	I. ricinus	2.3	I. acuminatus	1.89	0.41	oui	oui
I. ricinus	Nymph	Unengorged	Field collected	Murbach (Alsace-France)	N47.918961 E7.210436		I. ricinus	2.06	I. persulcatus	1.45	0.61	I. ricinus	2.3	I. acuminatus	1.78	0.52	oui	oui
I. ricinus	Nymph	Unengorged	Field collected	Murbach (Alsace-France)	N47.918961 E7.210436		I. ricinus	2.09	I. ventalloi	1.36	0.73	I. ricinus	2.3	I. acuminatus	1.89	0.41	oui	oui
I. ricinus	Nymph	Unengorged	Field collected	Murbach (Alsace-France)	N47.918961 E7.210436		I. ricinus	1.66	I. persulcatus	1.12	0.54	I. ricinus	2.31	I. acuminatus	1.77	0.54	oui	oui
I. ricinus	Nymph	Unengorged	Field collected	Murbach (Alsace-France)	N47.918961 E7.210436		I. ricinus	2.04	I. ventalloi	1.29	0.75	I. ricinus	2.31	I. acuminatus	1.92	0.39	oui	oui
I. ricinus	Nymph	Unengorged	Field collected	Murbach (Alsace-France)	N47.918961 E7.210436		I. ricinus	2.1	I. acuminatus	1.22	0.88	I. ricinus	2.31	I. acuminatus	1.8	0.51	oui	oui
I. ricinus	Nymph	Unengorged	Field collected	Murbach (Alsace-France)	N47.918961 E7.210436		I. ricinus	2.17	I. persulcatus	1.22	0.95	I. ricinus	2.31	I. acuminatus	1.41	0.9	oui	oui
I. ricinus	Nymph	Unengorged	Field collected	Murbach (Alsace-France)	N47.918961 E7.210436		I. ricinus	2.18	I. acuminatus	1.43	0.75	D. reticulatus	2.31	I. scapularis	0.57	1.74	oui	oui
I. ricinus	Nymph	Unengorged	Field collected	Murbach (Alsace-France)	N47.918961 E7.210436		I. ricinus	2.25	I. persulcatus	1.39	0.86	I. ricinus	2.31	I. acuminatus	1.71	0.6	oui	oui
D. reticulatus	Male	Unengorged	Field collected	Marboz (Ain-France)	N46.303774 E5.234085		D. reticulatus	2.4	I. hexagonus	0.99	1.41	D. reticulatus	2.31	I. uriae	0.69	1.62	oui	oui
D. reticulatus	Male	Unengorged	Field collected	Dannemarie (Alsace-France)	N47.695059 E7.143337		D. reticulatus	2.46	I. acuminatus	0.88	1.58	D. reticulatus	2.31	I. ventalloi	0.67	1.64	oui	oui
I. ricinus	Nymph	Unengorged	Field collected	Murbach (Alsace-France)	N47.918961 E7.210436		I. ricinus	1.99	I. ventalloi	1.24	0.75	I. ricinus	2.32	I. acuminatus	1.78	0.54	oui	oui
I. frontalis	Nymph	Engorged	Animal collected	Nantes (Pays de la Loire-France)	N47.288926 W-1.525766	Turdus merula	I. frontalis	2.15	I. hexagonus	1.21	0.94						oui
I. ricinus	Nymph	Unengorged	Field collected	Murbach (Alsace-France)	N47.918961 E7.210436		I. ricinus	2.09	I. ventalloi	1.55	0.54	I. ricinus	2.32	I. acuminatus	1.89	0.43	oui	oui
I. acuminatus	Female	Unengorged	Lab breed				I. acuminatus	2.24	I. ricinus	1.41	0.83	I. acuminatus	2.32	I. ricinus	2.01	0.31	oui	oui
I. ricinus	Nymph	Unengorged	Field collected	Murbach (Alsace-France)	N47.918961 E7.210436		I. ricinus	1.57	I. ventalloi	1.47	0.1	I. ricinus	2.33	I. acuminatus	1.89	0.44	oui	oui
I. ricinus	Nymph	Unengorged	Field collected	Murbach (Alsace-France)	N47.918961 E7.210436		I. ricinus	1.93	I. acuminatus	1.32	0.61	I. ricinus	2.33	I. acuminatus	1.76	0.57	oui	oui
I. ricinus	Nymph	Unengorged	Field collected	Murbach (Alsace-France)	N47.918961 E7.210436		I. ricinus	2.2	I. ventalloi	1.48	0.72	I. ricinus	2.33	I. acuminatus	2.05	0.28	oui	oui
I. ricinus	Nymph	Unengorged	Field collected	Murbach (Alsace-France)	N47.918961 E7.210436		I. ricinus	2.23	I. ventalloi	1.45	0.78	I. ricinus	2.34	I. acuminatus	1.77	0.57	oui	oui
I. ricinus	Nymph	Unengorged	Field collected	Murbach (Alsace-France)	N47.918961 E7.210436		I. ricinus	2.26	I. persulcatus	1.5	0.76	I. ricinus	2.34	I. acuminatus	2.1	0.24	oui	oui
I. ricinus	Nymph	Unengorged	Field collected	Murbach (Alsace-France)	N47.918961 E7.210436		I. ricinus	2.07	I. ventalloi	1.55	0.52	I. ricinus	2.35	I. acuminatus	2.04	0.31	oui	oui
I. ricinus	Nymph	Unengorged	Field collected	Murbach (Alsace-France)	N47.918961 E7.210436		I. ricinus	2.15	I. persulcatus	1.55	0.6	I. ricinus	2.35	I. acuminatus	1.83	0.52	oui	oui
I. ricinus	Nymph	Unengorged	Field collected	Murbach (Alsace-France)	N47.918961 E7.210436		I. ricinus	2.22	I. acuminatus	1.28	0.94	I. ricinus	2.36	I. acuminatus	2.01	0.35	oui	oui
D. reticulatus	Male	Unengorged	Field collected	Dannemarie (Alsace-France)	N47.695059 E7.143337		D. reticulatus	2.47	I. hexagonus	0.9	1.57	D. reticulatus	2.36	I. ventalloi	0.95	1.41	oui	oui
I. ricinus	Nymph	Unengorged	Field collected	Murbach (Alsace-France)	N47.918961 E7.210436		I. ricinus	1.99	I. persulcatus	1.56	0.43	I. ricinus	2.37	I. acuminatus	2	0.37	oui	oui
I. ricinus	Nymph	Unengorged	Field collected	Murbach (Alsace-France)	N47.918961 E7.210436		I. ricinus	2.08	I. persulcatus	1.52	0.56	I. ricinus	2.37	I. acuminatus	1.96	0.41	oui	oui
I. ricinus	Nymph	Unengorged	Field collected	Murbach (Alsace-France)	N47.918961 E7.210436		I. ricinus	2.17	I. ventalloi	1.54	0.63	I. ricinus	2.37	I. acuminatus	1.96	0.41	oui	oui
I. ricinus	Nymph	Unengorged	Field collected	Murbach (Alsace-France)	N47.918961 E7.210436		I. ricinus	1.95	I. ventalloi	1.45	0.5	I. ricinus	2.38	I. acuminatus	1.87	0.51	oui	oui
I. hexagonus	Female	Engorged	Animal collected	Illkirch Graffenstaden (Alsace-France)	N48.525853 E7.710693	Erinaceus europaeus	I. hexagonus	2.18	D. reticulatus	1.09	1.09						oui
I. ricinus	Nymph	Unengorged	Field collected	Murbach (Alsace-France)	N47.918961 E7.210436		I. ricinus	1.95	I. persulcatus	1.38	0.57	I. ricinus	2.38	I. acuminatus	1.94	0.44	oui	oui
I. ricinus	Nymph	Unengorged	Field collected	Murbach (Alsace-France)	N47.918961 E7.210436		I. ricinus	2.23	I. ventalloi	1.47	0.76	I. ricinus	2.38	I. acuminatus	1.81	0.57	oui	oui
I. ventalloi	Female	Engorged	Animal collected	Ile Tascon (Morbihan-France)	N47.579586 W-2.730295	Oryctolagus cuniculus	I. ventalloi	2.19	I. vespertillonis	1.03	1.16						oui
I. ricinus	Nymph	Unengorged	Field collected	Murbach (Alsace-France)	N47.918961 E7.210436		I. ricinus	2.27	I. persulcatus	1.51	0.76	I. ricinus	2.38	I. acuminatus	1.9	0.48	oui	oui
I. ricinus	Nymph	Unengorged	Field collected	Murbach (Alsace-France)	N47.918961 E7.210436		I. ricinus	2.09	I. ventalloi	1.47	0.62	I. ricinus	2.39	I. acuminatus	2	0.39	oui	oui
I. ricinus	Nymph	Unengorged	Field collected	Murbach (Alsace-France)	N47.918961 E7.210436		I. ricinus	2.11	I. acuminatus	1.35	0.76	I. ricinus	2.39	I. acuminatus	1.76	0.63	oui	oui
I. ricinus	Nymph	Unengorged	Field collected	Murbach (Alsace-France)	N47.918961 E7.210436		I. ricinus	2.14	I. ventalloi	1.51	0.63	I. ricinus	2.39	I. acuminatus	2.03	0.36	oui	oui
I. ricinus	Nymph	Unengorged	Field collected	Murbach (Alsace-France)	N47.918961 E7.210436		I. ricinus	2.21	I. persulcatus	1.5	0.71	I. ricinus	2.39	I. acuminatus	1.82	0.57	oui	oui
I. ricinus	Larvae	Engorged	Animal collected	Petite-Camargue (Alsace-France)	N47.615508 E7.541802	Turdus philomelos	I. ricinus	2.2	I. acuminatus	1.44	0.76						oui
I. ricinus	Nymph	Unengorged	Field collected	Murbach (Alsace-France)	N47.918961 E7.210436		I. ricinus	2.25	I. persulcatus	1.42	0.83	I. ricinus	2.39	I. acuminatus	1.96	0.43	oui	oui
I. ricinus	Nymph	Unengorged	Field collected	Murbach (Alsace-France)	N47.918961 E7.210436		I. ricinus	2.37	I. ventalloi	1.46	0.91	I. ricinus	2.39	I. acuminatus	1.9	0.49	oui	oui
I. ricinus	Nymph	Unengorged	Field collected	Murbach (Alsace-France)	N47.918961 E7.210436		I. ricinus	2.15	I. acuminatus	1.24	0.91	I. ricinus	2.4	I. acuminatus	1.89	0.51	oui	oui
I. ricinus	Nymph	Unengorged	Field collected	Murbach (Alsace-France)	N47.918961 E7.210436		I. ricinus	2.19	I. persulcatus	1.33	0.86	I. ricinus	2.4	I. acuminatus	1.99	0.41	oui	oui
I. ricinus	Nymph	Unengorged	Field collected	Murbach (Alsace-France)	N47.918961 E7.210436		I. ricinus	2.24	I. ventalloi	1.5	0.74	I. ricinus	2.4	I. acuminatus	2.02	0.38	oui	oui
I. ricinus	Nymph	Unengorged	Field collected	Murbach (Alsace-France)	N47.918961 E7.210436		I. ricinus	2.07	I. persulcatus	1.22	0.85	I. ricinus	2.41	I. acuminatus	1.9	0.51	oui	oui
I. ricinus	Nymph	Unengorged	Field collected	Murbach (Alsace-France)	N47.918961 E7.210436		I. ricinus	2.11	I. persulcatus	1.56	0.55	I. ricinus	2.41	I. acuminatus	2.02	0.39	oui	oui
I. ricinus	Nymph	Unengorged	Field collected	Murbach (Alsace-France)	N47.918961 E7.210436		I. ricinus	2.13	I. ventalloi	1.51	0.62	I. ricinus	2.41	I. acuminatus	1.88	0.53	oui	oui
I. ricinus	Nymph	Unengorged	Field collected	Murbach (Alsace-France)	N47.918961 E7.210436		I. ricinus	2.13	I. persulcatus	1.28	0.85	I. ricinus	2.41	I. acuminatus	1.9	0.51	oui	oui
I. ricinus	Nymph	Unengorged	Field collected	Murbach (Alsace-France)	N47.918961 E7.210436		I. ricinus	2.14	I. ventalloi	1.18	0.96	I. ricinus	2.41	I. acuminatus	2	0.41	oui	oui
I. ricinus	Nymph	Unengorged	Field collected	Murbach (Alsace-France)	N47.918961 E7.210436		I. ricinus	2.17	I. persulcatus	1.35	0.82	I. ricinus	2.41	I. acuminatus	1.74	0.67	oui	oui
I. ricinus	Nymph	Unengorged	Field collected	Murbach (Alsace-France)	N47.918961 E7.210436		I. ricinus	2.3	I. acuminatus	1.56	0.74	I. ricinus	2.41	I. acuminatus	1.93	0.48	oui	oui
I. persulcatus	Male	Unengorged	Field collected	Riga (Latrina)	N57.038298 E24.226160		I. persulcatus	2.43	I. ventalloi	1.25	1.18	I. persulcatus	2.41	I. scapularis	1.13	1.28	oui	oui
I. ventalloi	Female	Engorged	Animal collected	Ile Tascon (Morbihan-France)	N47.579586 W-2.730295	Oryctolagus cuniculus	I. ventalloi	2.24	I. ricinus	1.43	0.81						oui
I. ricinus	Nymph	Unengorged	Field collected	Marboz (Ain-France)	N46.303774 E5.234085		I. ricinus	2.06	I. acuminatus	1.38	0.68	I. ricinus	2.42	I. acuminatus	1.75	0.67	oui	oui
I. ricinus	Nymph	Unengorged	Field collected	Murbach (Alsace-France)	N47.918961 E7.210436		I. ricinus	2.1	I. acuminatus	1.28	0.82	I. ricinus	2.42	I. acuminatus	1.88	0.54	oui	oui
I. ricinus	Nymph	Unengorged	Field collected	Murbach (Alsace-France)	N47.918961 E7.210436		I. ricinus	2.14	I. acuminatus	1.39	0.75	I. ricinus	2.42	I. acuminatus	1.63	0.79	oui	oui
I. ricinus	Nymph	Unengorged	Field collected	Murbach (Alsace-France)	N47.918961 E7.210436		I. ricinus	2.07	I. ventalloi	1.6	0.47	I. ricinus	2.43	I. acuminatus	1.88	0.55	oui	oui
I. ricinus	Nymph	Unengorged	Field collected	Murbach (Alsace-France)	N47.918961 E7.210436		I. ricinus	2.19	I. ventalloi	1.35	0.84	I. ricinus	2.44	I. acuminatus	1.92	0.52	oui	oui
I. ricinus	Nymph	Unengorged	Field collected	Murbach (Alsace-France)	N47.918961 E7.210436		I. ricinus	2.14	I. persulcatus	1.26	0.88	I. ricinus	2.45	I. acuminatus	1.94	0.51	oui	oui
I. ricinus	Nymph	Unengorged	Field collected	Murbach (Alsace-France)	N47.918961 E7.210436		I. ricinus	2.15	I. acuminatus	1.5	0.65	I. ricinus	2.45	I. acuminatus	1.89	0.56	oui	oui
I. ricinus	Nymph	Unengorged	Field collected	Murbach (Alsace-France)	N47.918961 E7.210436		I. ricinus	2.28	I. ventalloi	1.36	0.92	I. ricinus	2.45	I. acuminatus	1.99	0.46	oui	oui
I. ricinus	Nymph	Unengorged	Field collected	Murbach (Alsace-France)	N47.918961 E7.210436		I. ricinus	1.96	I. ventalloi	1.4	0.56	I. ricinus	2.46	I. acuminatus	1.93	0.53	oui	oui
I. ricinus	Nymph	Unengorged	Field collected	Murbach (Alsace-France)	N47.918961 E7.210436		I. ricinus	2.09	I. acuminatus	1.5	0.59	I. ricinus	2.46	I. acuminatus	1.65	0.81	oui	oui
I. ricinus	Nymph	Unengorged	Field collected	Murbach (Alsace-France)	N47.918961 E7.210436		I. ricinus	2.14	I. ventalloi	1.32	0.82	I. ricinus	2.46	I. acuminatus	1.84	0.62	oui	oui
I. ricinus	Nymph	Unengorged	Field collected	Murbach (Alsace-France)	N47.918961 E7.210436		I. ricinus	2.39	I. persulcatus	1.32	1.07	I. ricinus	2.46	I. acuminatus	1.99	0.47	oui	oui
I. hexagonus	Nymph	Engorged	Animal collected	Nantes (Pays de la Loire-France)	N47.288926 W-1.525766	Erinaceus europaeus	I. hexagonus	2.28	I. vespertillonis	1.22	1.06						oui
I. ricinus	Nymph	Unengorged	Field collected	Murbach (Alsace-France)	N47.918961 E7.210436		I. ricinus	1.81	I. acuminatus	1.62	0.19	I. ricinus	2.47	I. acuminatus	1.95	0.52	oui	oui
I. ricinus	Nymph	Unengorged	Field collected	Murbach (Alsace-France)	N47.918961 E7.210436		I. ricinus	2.12	I. ventalloi	1.44	0.68	I. ricinus	2.47	I. acuminatus	1.78	0.69	oui	oui
I. hexagonus	Female	Engorged	Animal collected	Illkirch Graffenstaden (Alsace-France)	N48.525853 E7.710693	Erinaceus europaeus	I. hexagonus	2.3	I. vespertillonis	0.81	1.49						oui
I. ricinus	Nymph	Unengorged	Field collected	Murbach (Alsace-France)	N47.918961 E7.210436		I. ricinus	2.14	I. persulcatus	1.32	0.82	I. ricinus	2.47	I. acuminatus	1.7	0.77	oui	oui
I. ricinus	Nymph	Unengorged	Field collected	Murbach (Alsace-France)	N47.918961 E7.210436		I. ricinus	2.15	I. acuminatus	1.32	0.83	I. ricinus	2.47	I. acuminatus	1.89	0.58	oui	oui
I. ricinus	Nymph	Unengorged	Field collected	Murbach (Alsace-France)	N47.918961 E7.210436		I. ricinus	2.13	I. acuminatus	1.21	0.92	I. ricinus	2.48	I. acuminatus	2.01	0.47	oui	oui
I. ricinus	Nymph	Unengorged	Field collected	Murbach (Alsace-France)	N47.918961 E7.210436		I. ricinus	2.15	I. acuminatus	1.26	0.89	I. ricinus	2.48	I. acuminatus	2.06	0.42	oui	oui
I. ricinus	Nymph	Unengorged	Field collected	Murbach (Alsace-France)	N47.918961 E7.210436		I. ricinus	2.2	I. persulcatus	1.41	0.79	I. ricinus	2.48	I. acuminatus	2.09	0.39	oui	oui
I. ricinus	Nymph	Unengorged	Field collected	Murbach (Alsace-France)	N47.918961 E7.210436		I. ricinus	2.27	I. persulcatus	1.26	1.01	I. ricinus	2.48	I. acuminatus	2.11	0.37	oui	oui
D. reticulatus	Female	Unengorged	Field collected	Marboz (Ain-France)	N46.303774 E5.234085		D. reticulatus	2.46	I. hexagonus	1.2	1.26	D. reticulatus	2.49	I. persulcatus	0.88	1.61	oui	oui
I. hexagonus	Nymph	Engorged	Animal collected	Nantes (Pays de la Loire-France)	N47.288926 W-1.525766	Erinaceus europaeus	I. hexagonus	2.38	I. ventalloi	0.77	1.61						oui
I. ricinus	Nymph	Unengorged	Field collected	Murbach (Alsace-France)	N47.918961 E7.210436		I. ricinus	2.12	I. acuminatus	1.47	0.65	I. ricinus	2.5	I. acuminatus	1.97	0.53	oui	oui
I. ricinus	Nymph	Unengorged	Field collected	Murbach (Alsace-France)	N47.918961 E7.210436		I. ricinus	2.23	I. acuminatus	1.54	0.69	I. ricinus	2.5	I. acuminatus	1.91	0.59	oui	oui
I. hexagonus	Female	Engorged	Animal collected	Illkirch Graffenstaden (Alsace-France)	N48.525853 E7.710693	Erinaceus europaeus	I. hexagonus	2.39	I. vespertillonis	0.95	1.44						oui
I. ricinus	Nymph	Unengorged	Field collected	Murbach (Alsace-France)	N47.918961 E7.210436		I. ricinus	2.25	I. acuminatus	1.43	0.82	I. ricinus	2.5	I. acuminatus	1.84	0.66	oui	oui
I. hexagonus	Female	Engorged	Animal collected	Illkirch Graffenstaden (Alsace-France)	N48.525853 E7.710693	Erinaceus europaeus	I. hexagonus	2.4	I. vespertillonis	1.02	1.38						oui
I. ricinus	Nymph	Unengorged	Field collected	Murbach (Alsace-France)	N47.918961 E7.210436		I. ricinus	2.29	I. persulcatus	1.68	0.61	I. ricinus	2.5	I. acuminatus	1.93	0.57	oui	oui
I. ricinus	Nymph	Engorged	Animal collected	Petite-Camargue (Alsace-France)	N47.615508 E7.541802	Turdus merula	I. ricinus	2.41	I. persulcatus	1.43	0.98						oui
I. ricinus	Nymph	Unengorged	Field collected	Murbach (Alsace-France)	N47.918961 E7.210436		I. ricinus	2.17	I. acuminatus	1.37	0.8	I. ricinus	2.51	I. acuminatus	2.01	0.5	oui	oui
I. ricinus	Nymph	Unengorged	Field collected	Murbach (Alsace-France)	N47.918961 E7.210436		I. ricinus	2.03	I. persulcatus	1.38	0.65	I. ricinus	2.52	I. acuminatus	1.83	0.69	oui	oui
I. frontalis	Female	Engorged	Animal collected	Nantes (Pays de la Loire-France)	N47.288926 W-1.525766	Turdus merula	I. frontalis	2.43	I. acuminatus	1.09	1.34						oui
I. ricinus	Nymph	Unengorged	Field collected	Murbach (Alsace-France)	N47.918961 E7.210436		I. ricinus	2.18	I. acuminatus	1.54	0.64	I. ricinus	2.53	I. acuminatus	1.86	0.67	oui	oui
I. ricinus	Nymph	Unengorged	Field collected	Murbach (Alsace-France)	N47.918961 E7.210436		I. ricinus	2.23	I. persulcatus	1.54	0.69	I. ricinus	2.53	I. acuminatus	1.97	0.56	oui	oui
D. reticulatus	Female	Unengorged	Field collected	Marboz (Ain-France)	N46.303774 E5.234085		D. reticulatus	2.51	I. ventalloi	1.08	1.43	D. reticulatus	2.53	I. ricinus	0.7	1.83	oui	oui
I. ricinus	Nymph	Unengorged	Field collected	Murbach (Alsace-France)	N47.918961 E7.210436		I. ricinus	2.26	I. persulcatus	1.34	0.92	I. ricinus	2.54	I. acuminatus	1.86	0.68	oui	oui
I. ricinus	Nymph	Unengorged	Field collected	Murbach (Alsace-France)	N47.918961 E7.210436		I. ricinus	2.05	I. acuminatus	1.32	0.73	I. ricinus	2.55	I. acuminatus	1.91	0.64	oui	oui
I. hexagonus	Female	Engorged	Animal collected	Illkirch Graffenstaden (Alsace-France)	N48.525853 E7.710693	Erinaceus europaeus	I. hexagonus	2.46	I. uriae	0.82	1.64						oui
I. acuminatus	Nymph	Unengorged	Lab breed				I. acuminatus	2.45	I. persulcatus	1.33	1.12	I. acuminatus	2.56	I. ricinus	1.74	0.82	oui	oui
I. acuminatus	Nymph	Unengorged	Lab breed				I. acuminatus	2.65	I. ricinus	1.15	1.5	I. acuminatus	2.56	I. ricinus	1.63	0.93	oui	oui
I. acuminatus	Nymph	Unengorged	Lab breed				I. acuminatus	2.37	I. persulcatus	1.35	1.02	I. acuminatus	2.59	I. scapularis	0.94	1.65	oui	oui
I. acuminatus	Nymph	Unengorged	Lab breed				I. acuminatus	2.48	I. scapularis	1.24	1.24	I. acuminatus	2.61	I. ricinus	1.68	0.93	oui	oui
I. hexagonus	Female	Engorged	Animal collected	Illkirch Graffenstaden (Alsace-France)	N48.525853 E7.710693	Erinaceus europaeus	I. hexagonus	2.48	I. vespertillonis	1.01	1.47						oui
I. hexagonus	Nymph	Engorged	Animal collected	Nantes (Pays de la Loire-France)	N47.288926 W-1.525766	Erinaceus europaeus	I. hexagonus	2.49	I. acuminatus	1.69	0.8						oui
I. hexagonus	Female	Engorged	Animal collected	Illkirch Graffenstaden (Alsace-France)	N48.525853 E7.710693	Erinaceus europaeus	I. hexagonus	2.5	I. vespertillonis	1.21	1.29						oui
I. ricinus	Nymph	Unengorged	Field collected	Murbach (Alsace-France)	N47.918961 E7.210436		I. ricinus	2	I. acuminatus	1.6	0.4	I. ricinus	2.64	I. acuminatus	1.96	0.68	oui	oui
I. hexagonus	Female	Engorged	Animal collected	Nantes (Pays de la Loire-France)	N47.288926 W-1.525766	Erinaceus europaeus	I. hexagonus	2.53	I. acuminatus	1.57	0.96						oui
I. hexagonus	Female	Engorged	Animal collected	Illkirch Graffenstaden (Alsace-France)	N48.525853 E7.710693	Erinaceus europaeus	I. hexagonus	2.53	I. vespertillonis	1.11	1.42						oui
I. hexagonus	Nymph	Engorged	Animal collected	Nantes (Pays de la Loire-France)	N47.288926 W-1.525766	Erinaceus europaeus	I. hexagonus	2.54	I. frontalis	1.1	1.44						oui
I. hexagonus	Female	Engorged	Animal collected	Illkirch Graffenstaden (Alsace-France)	N48.525853 E7.710693	Erinaceus europaeus	I. hexagonus	2.54	I. ventalloi	0.79	1.75						oui
I. acuminatus	Nymph	Unengorged	Lab breed				I. acuminatus	2.47	I. scapularis	1.29	1.18	I. acuminatus	2.66	I. ricinus	2.01	0.65	oui	oui
I. acuminatus	Nymph	Unengorged	Lab breed				I. acuminatus	2.37	I. ricinus	1.14	1.23	I. acuminatus	2.67	I. ricinus	1.85	0.82	oui	oui
