# Supplementary material for: Identification of closely related Ixodes species by protein profiling with MALDI-TOF mass spectrometry
Source: PLoS One. 2019 Oct 17;14(10):e0223735. doi: 10.1371/journal.pone.0223735 (PMC6797106; doi:10.1371/journal.pone.0223735)
Supplement: S2 Table — (XLSX) [file pone.0223735.s004.xlsx]

## Sheet: Feuil1
	COI submitted accession number	16s rDNA accession number
I. acuminatus	MH708167	MH708166
I. frontalis	MN308062	MN243664
I. hexagonus	MN308059	MN243662
I. persulcatus	MN308065	MN243660
I. ricinus	MN308060	MN243666
I. scapularis	MN308064	MN243667
I. uriae	MN308061	MN243668
I. ventalloi	MN308058	MN243663
I. vespertilionis	MN308057	MN243661
D. reticulatus	MN308063	MN243665
