# Supplementary material for: Identification of closely related Ixodes species by protein profiling with MALDI-TOF mass spectrometry
Source: PLoS One. 2019 Oct 17;14(10):e0223735. doi: 10.1371/journal.pone.0223735 (PMC6797106; doi:10.1371/journal.pone.0223735)
Supplement: S1 File — MS spectra were obtained using Microflex LT MALDI-TOF Mass Spectrometer (Bruker Daltonics). (ZIP) [file pone.0223735.s007.zip]

Archive with 1 entries (1 files):
- S1_File.zip
